# Supplementary material for: Revealing the Functional Microbiota of Caproic Acid-Producing and Lactic Acid-Utilizing Bacteria in the Pit Muds for Chinese Nong-Xiang Baijiu Fermentation
Source: Foods. 2026 Jan 23;15(3):416. doi: 10.3390/foods15030416 (PMC12896612; doi:10.3390/foods15030416)
Supplement: Supplementary file 1 [file foods-15-00416-s001.zip]

Archive with 1 entries (1 files):
- foods-4064414-supplementary.pdf
